# Supplementary material for: Understanding the Implementation of CareCoach—A Blended eHealth Intervention for Carers of People Living with Dementia: A Qualitative Process Evaluation Using Normalisation Process Theory
Source: Behav Sci (Basel). 2025 Aug 5;15(8):1058. doi: 10.3390/bs15081058 (PMC12382862; doi:10.3390/bs15081058)
Supplement: Supplementary file 1 [file behavsci-15-01058-s001.zip]

Archive with 1 entries (1 files):
- behavsci-3618557-supplementary.pdf
